# Supplementary material for: A predictive screening tool to detect diabetic retinopathy or macular edema in primary health care: construction, validation and implementation on a mobile application
Source: PeerJ. 2015 Nov 24;3:e1404. doi: 10.7717/peerj.1404 (PMC4662592; doi:10.7717/peerj.1404)
Supplement: Supplemental Information 1 [file peerj-03-1404-s001.xls]

## Sheet: Raw data
HbA1c	Foveal_thickness	Visual_acuity	Outcome
7	272	0.7	0
7	264	0.5	0
7.2	223	1	0
7.2	225	1	0
8.2	262	0.9	0
8.2	331	0.5	1
8.2	270	0.7	1
8.2	350	0.5	1
9	377	0.3	1
6.8	267	0.9	0
6.8	266	0.8	0
9.2	246	1	0
9.2	240	1	0
8	336	0.4	1
8	327	0.5	1
9.8	227	1	0
9.8	222	0.7	0
6.5	331	0.7	1
6.5	333	0.3	1
7.2	186	0.7	0
7.2	186	0.8	0
9	240	0.7	0
9	258	0.5	0
6.7	241	0.8	0
6.7	251	0.6	0
6.3	215	0.8	0
6.3	224	0.7	0
8.3	313	0.7	0
8.3	355	1	0
5.7	245	0.9	0
5.7	250	0.9	0
6.5	220	0.4	0
6.5	221	0.4	0
8.4	291	0.05	1
8.4	183	0.1	1
6.2	231	1	1
6.2	239	1	1
8.1	244	1	0
8.1	235	0.6	0
6.4	191	0.9	0
6.4	197	0.8	0
6.1	272	1	0
6.1	272	1	0
5.6	250	1	0
5.6	242	0.8	0
9	258	0.3	1
9			1
10.1	317	0.3	1
10.1	364	0.01	1
8.4	269	0.8	0
8.4	254	0.8	0
9.6	245	0.7	0
9.6	245	0.8	0
10	200	0.8	0
10	205	0.8	0
6.9	155	0.05	0
6.9	223	0.7	0
8.3	250	0.9	0
8.3	243	1	0
6	244	1	0
6.6	250	1	0
7.1	217	0.7	0
8.4	205	0.4	0
8.4	204	0.4	0
8.8	246	0.7	0
8.8	254	0.7	0
	300	0.9	1
	295	0.3	1
7.3	196	0.8	0
7.3	191	0.7	0
7.6	578	0.5	1
7.6	590	0.4	1
7	272	1	0
7	289	1	0
8.3	237	1	0
8.3	235	1	0
9.4	512	0.4	1
9.4	523	0.6	1
	278	0.4	1
6.1	204	1	0
6.1	210	0.8	0
9.5	239	1	1
9.5	233	0.7	1
7.8	267	0.9	0
7.8	442	0.5	1
11.9	399	0.4	1
11.9	375	0.5	1
7.3	257	0.7	0
7.3	277	0.7	0
8.2	221	0.7	0
8.2	253	0.9	1
7	254	1	0
7	282	1	0
7.2	246	1	0
7.2	253	1	0
6.8	190	0.7	0
6.8	202	0.7	0
15.4	266	0.9	1
15.4	342	0.7	1
7.1	220	0.9	1
7.1	254	0.9	1
6	218	1	0
6	220	1	0
10.2	207	1	0
6.1	222	1	0
6.1	470	0.6	1
7.7	232	1	0
7.7	237	1	0
6.6	225	0.4	0
6.6	238	0.6	0
7	249	0.9	0
7	250	1	0
7.4	224	0.7	1
7.4	240	1	0
10	216	1	0
10	223	1	0
7.2	210	0.6	0
7.2	211	0.6	0
6.5	247	0.7	0
6.5	248	1	0
8.4	265	1	0
8.4	259	1	0
6.7	223	0.6	1
6.7	229	0.4	1
6.4	206	1	0
6.4	222	1	0
8.4	358	0.5	1
8.4	331	0.4	1
5.9	222	0.7	0
5.9	228	0.8	0
7	214		1
7	195		1
10.6	305	0.4	1
10.6	193	0.7	0
6.4	461	0.2	1
6.4	287	0.5	1
7	253	0.6	0
7		0.5	0
8.7	261	0.7	0
8.7	282	0.2	1
6.3	580	0.1	1
6.3	396	0.1	1
